# Supplementary material for: Brodalumab for the Treatment of Moderate-to-Severe Psoriasis: An Expert Delphi Consensus Statement
Source: J Clin Med. 2023 May 18;12(10):3545. doi: 10.3390/jcm12103545 (PMC10219103; doi:10.3390/jcm12103545)
Supplement: Supplementary file 1 [file jcm-12-03545-s001.zip]

Archive with 1 entries (1 files):
- jcm-2323864-supplementary.pdf
